# Supplementary material for: Considerations of Low Carbohydrate Availability (LCA) to Relative Energy Deficiency in Sport (RED-S) in Female Endurance Athletes: A Narrative Review
Source: Nutrients. 2023 Oct 20;15(20):4457. doi: 10.3390/nu15204457 (PMC10609849; doi:10.3390/nu15204457)
Supplement: Supplementary file 1 [file nutrients-15-04457-s001.zip]

Archive with 1 entries (1 files):
- nutrients-2637227-supplementary.pdf
